# Supplementary material for: Design of a Magnetic Soft Inchworm Millirobot Based on Pre-Strained Elastomer with Micropillars
Source: Biomimetics (Basel). 2023 Jan 6;8(1):22. doi: 10.3390/biomimetics8010022 (PMC9844365; doi:10.3390/biomimetics8010022)
Supplement: Supplementary file 1 [file biomimetics-08-00022-s001.zip]

Archive with 3 entries (3 files):
- Supplementary Video S1.mp4
- Supplementary Video S2.mp4
- Supplementary Video S3.mp4
